# Supplementary material for: The genome of the Arctic snow alga Limnomonas spitsbergensis (Chlamydomonadales)
Source: G3 (Bethesda). 2024 Apr 25;14(7):jkae086. doi: 10.1093/g3journal/jkae086 (PMC11228838; doi:10.1093/g3journal/jkae086)
Supplement: jkae086_Supplementary_Data [file jkae086_supplementary_data.zip]

Archive with 2 entries (2 files):
- Supplementary_File_S1.pdf
- Supplementary_File_S2_G3-2024-404838.pdf
